# Supplementary material for: SIRGs score may be a predictor of prognosis and immunotherapy response for esophagogastric junction adenocarcinoma
Source: Front Immunol. 2022 Aug 16;13:977894. doi: 10.3389/fimmu.2022.977894 (PMC9424497; doi:10.3389/fimmu.2022.977894)
Supplement: Supplementary file 3 [file DataSheet_1.xlsx]

## Sheet: gene1_uni_cox
Gene	Hazard.Ratio	P.Value	CI95
CFP	1.97	0	1.35-2.89
LY96	1.05	0	1.02-1.07
LRRC55	2.88	0	1.78-4.65
FCN1	1.4	0	1.17-1.67
TRARG1	2.11	0	1.4-3.17
PDE1B	1.58	0.001	1.19-2.1
LILRA4	1.63	0.001	1.21-2.19
PTGDR	3.35	0.001	1.61-6.96
ADIPOQ	1.54	0.001	1.2-1.98
FRZB	1.03	0.002	1.01-1.05
ENOX1	1.6	0.002	1.18-2.16
MCEMP1	1.38	0.002	1.13-1.7
TMEM132C	4.81	0.003	1.71-13.53
FABP4	1.02	0.003	1.01-1.04
GLIPR1	1.09	0.003	1.03-1.15
GNAO1	1.11	0.004	1.03-1.19
RTL5	1.22	0.004	1.07-1.4
FAM19A4	1.17	0.005	1.05-1.31
CD300E	1.27	0.005	1.08-1.5
LILRA2	4.64	0.005	1.58-13.59
RASGRP4	2.01	0.006	1.22-3.31
CD200	1.15	0.006	1.04-1.27
CASQ1	2.07	0.006	1.23-3.5
ACKR1	1.03	0.006	1.01-1.05
CRYBB1	3.22	0.006	1.39-7.45
CLIP3	1.03	0.006	1.01-1.06
ADGRE3	2.05	0.007	1.22-3.46
ADGRB3	5.84	0.007	1.63-20.87
CX3CR1	1.2	0.007	1.05-1.37
CYP1B1	1.04	0.008	1.01-1.08
ASB5	1.19	0.008	1.05-1.35
FOLR2	1.04	0.008	1.01-1.06
CNTN2	3.81	0.008	1.42-10.23
FXYD6	1.07	0.008	1.02-1.12
ARHGAP20	1.82	0.009	1.17-2.85
ROR2	1.1	0.009	1.02-1.18
HAMP	1.41	0.009	1.09-1.82
TAGLN	1	0.009	44562
ALPK2	2.43	0.009	1.25-4.7
GYPC	1.05	0.01	1.01-1.1
SCRG1	1.11	0.01	1.03-1.2
LEP	13.01	0.011	1.78-94.96
SORCS1	4.02	0.011	1.37-11.75
SELP	1.11	0.011	1.02-1.21
EBF3	1.68	0.012	1.12-2.53
RNF150	1.09	0.012	1.02-1.17
GPRASP1	1.19	0.013	1.04-1.37
CADM3	1.15	0.013	1.03-1.28
ADCYAP1	1.2	0.014	1.04-1.39
MPDZ	1.19	0.014	1.04-1.37
NCAM2	4.04	0.016	1.29-12.59
ART4	1.38	0.016	1.06-1.8
SFRP2	1	0.017	1-1.01
MRGPRF	1.01	0.018	1-1.03
PGM5	1.03	0.018	1-1.05
PRDM6	1.39	0.019	1.06-1.84
AOC3	1.01	0.019	1-1.03
C2orf40	1.01	0.019	1-1.02
CXCR4	1.01	0.02	1-1.01
GGT5	1.02	0.02	1-1.04
NRXN1	2.93	0.02	1.18-7.27
CDO1	1.33	0.021	1.04-1.7
PRUNE2	1.03	0.021	1-1.05
ASB2	1.06	0.021	1.01-1.12
TMEM255A	1.26	0.021	1.04-1.54
SIGLEC6	1.47	0.022	1.06-2.05
JAKMIP2	2.93	0.022	1.16-7.39
MYLK	1.01	0.022	1-1.02
CILP	1.08	0.022	1.01-1.16
DPT	1.05	0.022	1.01-1.1
RORB	4.23	0.023	1.23-14.62
PKNOX2	1.93	0.024	1.09-3.43
GFRA2	2.73	0.024	1.14-6.54
KCNMB1	1.03	0.025	1-1.06
TREML1	2.18	0.025	1.1-4.3
STARD9	1.57	0.025	1.06-2.33
ADH1B	1.05	0.025	1.01-1.09
NPAS4	7.62	0.026	1.28-45.37
CLEC9A	3.67	0.026	1.17-11.53
TMEM100	1.13	0.027	1.01-1.25
C8orf88	1.09	0.027	1.01-1.17
NEXN	1.03	0.028	1-1.05
RXRG	4.06	0.028	1.16-14.15
ENPP2	1.05	0.029	1.01-1.1
PDZRN4	1.16	0.029	1.02-1.33
SPARCL1	1	0.029	1-1.01
NFASC	1.23	0.029	1.02-1.48
DDR2	1.05	0.03	1.01-1.11
ZDHHC11	0.57	0.03	0.34-0.95
GABRA5	2.06	0.03	1.07-3.95
SERTM2	4.13	0.031	1.14-15.02
FAM216B	2.1	0.031	1.07-4.13
EPB41L3	1.05	0.033	1-1.11
ANGPTL7	1.34	0.033	1.02-1.76
CPXM2	1.03	0.033	1-1.05
CHRM2	1.11	0.034	1.01-1.21
FAM129A	1.02	0.035	1-1.03
PLN	1.01	0.036	1-1.02
PSD	1.09	0.036	1.01-1.19
ITIH5	1.08	0.036	1.01-1.17
NKAPL	2.88	0.038	1.06-7.82
ABI3BP	1.04	0.038	1-1.08
GHR	1.34	0.038	1.02-1.76
PRKAR2B	1.09	0.039	1-1.19
HAND2	1.03	0.039	1-1.06
ANGPTL1	1.06	0.039	1-1.13
ABCC9	1.12	0.04	1-1.24
ITGAM	1.09	0.04	1-1.19
MILR1	1.1	0.04	1-1.2
SAMD3	2.87	0.041	1.05-7.87
NAP1L3	1.47	0.041	1.02-2.13
PDLIM3	1.02	0.042	1-1.04
COLEC12	1.16	0.042	1.01-1.34
POPDC2	1.1	0.044	1-1.21
MS4A4E	2.83	0.045	1.02-7.82
KCNMA1	1.04	0.045	1-1.08
GAS1	1.02	0.045	1-1.04
PRG4	1.25	0.046	1-1.56
ADCYAP1R1	2.65	0.047	1.01-6.91
FILIP1	1.13	0.047	1-1.27
RTN1	1.2	0.047	1-1.43
FCAR	1.39	0.049	1-1.94
SIGLEC5	3.13	0.051	0.99-9.83
MEOX1	1.25	0.051	1-1.56
AL645941.2	0.17	0.052	0.03-1.02
CHODL	4.62	0.052	0.99-21.55
CARTPT	1.03	0.052	1-1.05
CXCL9	0.99	0.052	0.99-1
COL19A1	1.84	0.053	0.99-3.4
PABPC5	2.83	0.053	0.99-8.12
TPO	2.83	0.054	0.98-8.14
CCBE1	1.42	0.056	0.99-2.04
GDF6	1.82	0.056	0.98-3.37
PTCH2	1.05	0.056	1-1.11
PPP1R12B	1.01	0.057	1-1.03
HLA.DQB1	0.99	0.059	0.98-1
CSF3R	1.11	0.06	1-1.23
PGLYRP1	1.22	0.061	0.99-1.5
VIPR2	1.22	0.062	0.99-1.49
PLEKHO1	1.05	0.063	1-1.11
NEXMIF	3.72	0.063	0.93-14.88
RGS9	1.19	0.064	0.99-1.43
MGP	1	0.064	44562
C1orf162	1.04	0.064	1-1.09
IFFO1	1.28	0.064	0.99-1.66
GZMB	0.95	0.064	0.91-1
CD69	1.06	0.066	1-1.13
JAM2	1.08	0.068	0.99-1.17
ACTN2	1.1	0.068	0.99-1.21
RCAN2	1.01	0.069	1-1.02
ZCCHC18	3.36	0.07	0.91-12.47
GIMAP1	1.18	0.07	0.99-1.42
SHISAL1	1.14	0.07	0.99-1.32
LILRA1	2.52	0.071	0.92-6.89
ACSM5	4.88	0.073	0.86-27.59
CHRDL1	1.03	0.074	1-1.07
PGR	1.73	0.074	0.95-3.15
C1S	1.01	0.076	1-1.02
BAALC	1.08	0.077	0.99-1.18
NTRK1	6.22	0.077	0.82-47.28
LILRA5	1.33	0.078	0.97-1.82
SELL	1.01	0.079	1-1.03
GPR142	1.14	0.079	0.98-1.32
WISP1	1.05	0.079	0.99-1.11
AFF3	1.25	0.08	0.97-1.62
PRKCB	1.06	0.082	0.99-1.13
CD36	1.15	0.082	0.98-1.35
CTNNA3	1.32	0.085	0.96-1.81
NCAM1	1.18	0.087	0.98-1.42
EFEMP1	1.01	0.089	1-1.01
ITGA9	1.04	0.091	0.99-1.09
TMEM52B	1.81	0.091	0.91-3.61
MAP1LC3C	3.04	0.091	0.84-11.05
CPED1	1.04	0.091	0.99-1.09
PAK3	1.09	0.091	0.99-1.21
HLA.DMB	0.98	0.094	0.95-1
TMIGD3	1.24	0.095	0.96-1.58
PCDH9	3.16	0.096	0.82-12.22
CMA1	1.85	0.097	0.9-3.83
RUNX1T1	1.27	0.097	0.96-1.67
FCGR2B	1.33	0.097	0.95-1.85
OSM	1.07	0.098	0.99-1.15
GLP2R	1.47	0.099	0.93-2.32
CYSLTR1	1.32	0.099	0.95-1.83
CD14	1.01	0.1	1-1.01
GLIPR2	1.06	0.103	0.99-1.15
KCNT2	2.23	0.103	0.85-5.87
TMTC1	1.02	0.103	1-1.04
NMUR1	1.29	0.103	0.95-1.76
GAL3ST4	1.1	0.103	0.98-1.23
SYNPO2	1	0.105	1-1.01
RASGRP2	1.06	0.106	0.99-1.14
NHSL2	1.21	0.106	0.96-1.53
GPM6A	2.42	0.107	0.83-7.09
SYT4	1.03	0.107	0.99-1.08
GPRC5C	0.96	0.107	0.92-1.01
ABCA6	1.63	0.109	0.9-2.95
PTGFR	1.25	0.109	0.95-1.65
LY86	1.04	0.11	0.99-1.08
FGF14	2.3	0.111	0.83-6.4
C7	1.01	0.113	1-1.01
SYNE1	1.22	0.113	0.95-1.57
AC119396.1	1.06	0.114	0.99-1.13
LST1	1.05	0.114	0.99-1.12
SLC5A7	1.66	0.117	0.88-3.15
ANKRD55	1.95	0.117	0.85-4.49
UTS2B	6.96	0.118	0.61-78.95
CSF1R	1.02	0.121	0.99-1.06
VGLL3	1.03	0.122	0.99-1.07
CRHBP	3.85	0.124	0.69-21.49
HLA.DQA1	0.99	0.124	0.98-1
FPR1	1.06	0.124	0.98-1.15
SIRPB2	1.51	0.125	0.89-2.55
DPEP2	1.23	0.126	0.94-1.59
MEFV	1.43	0.126	0.9-2.28
CCDC69	1.03	0.127	0.99-1.06
CSF2RB	1.04	0.131	0.99-1.1
FAM84B	1	0.133	1-1.01
OLR1	1.06	0.133	0.98-1.13
ANK2	1.18	0.133	0.95-1.48
RSPO1	1.31	0.136	0.92-1.88
HLA.DOA	0.98	0.136	0.95-1.01
CCL2	1.01	0.14	1-1.02
TLR7	1.23	0.141	0.93-1.63
SEZ6L	2.71	0.141	0.72-10.24
TREM1	1.18	0.143	0.94-1.49
TNFSF8	1.16	0.144	0.95-1.42
CNKSR2	1.58	0.145	0.85-2.92
CELF2	1.06	0.147	0.98-1.14
FAM218A	2.36	0.149	0.74-7.56
CCDC80	1.01	0.15	0.99-1.03
RNASE6	1.02	0.15	0.99-1.04
MSR1	1.08	0.151	0.97-1.21
WSCD2	1.13	0.153	0.96-1.33
CLEC4D	2.09	0.154	0.76-5.75
BNC2	1.19	0.158	0.93-1.52
TMEM119	1.02	0.161	0.99-1.04
LILRA6	1.57	0.162	0.83-2.94
CD40LG	1.06	0.163	0.98-1.15
CNGA3	1.57	0.164	0.83-2.97
CLMP	1.03	0.166	0.99-1.09
BOC	1.05	0.167	0.98-1.11
GPR183	1.02	0.17	0.99-1.05
FAM49A	1.11	0.172	0.96-1.28
OLFML2B	1.01	0.179	0.99-1.04
METTL24	1.09	0.183	0.96-1.23
HLA.DPA1	1	0.183	0.99-1
MAFB	1.02	0.185	0.99-1.04
RARRES3	1	0.185	0.99-1
TAGAP	1.04	0.186	0.98-1.12
MEOX2	1.08	0.188	0.96-1.22
IL7R	1.02	0.19	0.99-1.05
PEBP4	1.11	0.192	0.95-1.3
TYROBP	1	0.194	1-1.01
TESPA1	1.13	0.196	0.94-1.36
LSP1	1.02	0.197	0.99-1.06
AKAP2	2.2	0.198	0.66-7.28
TLL1	1.67	0.201	0.76-3.67
AQP9	1.06	0.202	0.97-1.16
ABCA9	1.21	0.205	0.9-1.63
CD37	1.01	0.205	1-1.02
NRXN2	1.19	0.205	0.91-1.56
PLXDC2	1.03	0.205	0.98-1.08
CD300LB	1.65	0.207	0.76-3.58
ARHGAP15	1.15	0.213	0.92-1.44
HGF	1.25	0.213	0.88-1.76
SHISAL2A	1.08	0.214	0.95-1.23
SLIT2	1.06	0.215	0.97-1.15
TCF23	1.76	0.217	0.72-4.29
CD52	1	0.217	1-1.01
KIF19	1.07	0.219	0.96-1.18
FNBP1	1.02	0.222	0.99-1.04
SPIB	1.01	0.224	0.99-1.03
PCDHGA12	1.27	0.229	0.86-1.87
P2RY12	1.4	0.232	0.81-2.45
MS4A7	1.05	0.238	0.97-1.13
RGS18	1.26	0.239	0.86-1.83
CYP7B1	1.14	0.239	0.92-1.4
ITGBL1	1.08	0.24	0.95-1.22
PGAP3	1	0.242	44562
ABCD2	1.63	0.249	0.71-3.76
PLA2G2D	1.02	0.258	0.98-1.06
GZMK	1.05	0.26	0.96-1.15
KCNA1	1.53	0.261	0.73-3.19
FLT3	1.5	0.262	0.74-3.02
CORO2B	1.06	0.267	0.96-1.17
GIMAP4	1.02	0.269	0.99-1.05
XCR1	1.17	0.27	0.89-1.55
LINGO3	1.08	0.276	0.94-1.25
HLA.DPB1	1	0.276	0.99-1
FLRT2	1.2	0.276	0.86-1.68
FGL2	1.01	0.278	1-1.02
TGM2	1	0.282	1-1.01
BHLHE22	1.36	0.285	0.77-2.39
TM6SF1	1.34	0.285	0.78-2.3
CPEB1	1.58	0.29	0.68-3.68
LILRB3	1.21	0.291	0.85-1.73
CXCL12	1.02	0.294	0.98-1.05
ADGRE1	0.84	0.298	0.6-1.17
MIXL1	0.68	0.306	0.33-1.42
FAM83C	1.04	0.308	0.97-1.12
UNC45B	2.15	0.309	0.49-9.36
PLP1	1.24	0.313	0.81-1.9
FLI1	1.07	0.313	0.94-1.22
CCL18	1	0.313	0.99-1
STAB1	1.04	0.314	0.97-1.11
SVEP1	1.05	0.314	0.95-1.17
FCGR2A	1.02	0.316	0.98-1.06
KCNQ5	1.42	0.327	0.71-2.84
ZEB2	1.09	0.328	0.92-1.28
MARCO	1.04	0.332	0.96-1.14
TREM2	1.02	0.338	0.98-1.05
SLITRK5	1.87	0.34	0.52-6.78
ADAMDEC1	0.98	0.344	0.93-1.02
HLA.DQB2	0.98	0.344	0.94-1.02
GAPT	1.05	0.348	0.95-1.16
FPR2	1.14	0.351	0.86-1.52
APOE	1	0.354	44562
CLEC12A	0.75	0.355	0.41-1.38
CXorf21	1.13	0.357	0.87-1.47
GUCY1A1	1.02	0.357	0.98-1.06
OMD	1.03	0.36	0.97-1.09
HTR2A	1.51	0.36	0.63-3.63
GAB3	1.21	0.362	0.81-1.81
CXCR3	1.04	0.362	0.96-1.13
PLXNC1	1.06	0.364	0.93-1.21
VCAM1	1.03	0.365	0.96-1.11
CCR4	1.11	0.365	0.88-1.41
SCIMP	1.07	0.37	0.93-1.23
SHISA3	1.03	0.372	0.96-1.1
MS4A4A	1.03	0.373	0.97-1.1
NKG7	0.99	0.375	0.97-1.01
ABCA8	1.07	0.375	0.92-1.25
HTR7	1.41	0.376	0.66-3.02
TLR1	1.1	0.377	0.89-1.36
RCSD1	1.04	0.378	0.95-1.15
GIMAP7	1.02	0.384	0.98-1.05
LRFN5	2.03	0.385	0.41-10.06
OSCAR	1.05	0.385	0.94-1.18
DOCK10	1.06	0.387	0.93-1.21
TGM3	1	0.388	44562
GIMAP5	1.33	0.391	0.69-2.54
NME8	2.52	0.391	0.31-20.78
GPR34	1.04	0.393	0.95-1.14
AIF1	1.01	0.395	0.99-1.04
CCL8	0.97	0.397	0.9-1.04
PLA2G7	0.98	0.398	0.94-1.02
SERPING1	1	0.401	1-1.01
ZNF831	1.22	0.402	0.77-1.93
PDE4B	1.06	0.404	0.93-1.2
BMP7	0.97	0.406	0.91-1.04
GIMAP6	1.04	0.411	0.95-1.13
RAB39A	1.15	0.415	0.82-1.6
RNASE2	1.08	0.417	0.9-1.31
SIGLEC1	1.05	0.42	0.94-1.17
CCL13	0.97	0.434	0.89-1.05
CDK14	1.02	0.435	0.98-1.06
KCNA3	1.06	0.435	0.92-1.21
LAIR1	1.04	0.436	0.94-1.15
LGALS7B	1.01	0.44	0.99-1.02
MS4A14	1.36	0.441	0.63-2.94
MNDA	1.02	0.442	0.97-1.08
HLA.DOB	0.96	0.449	0.87-1.06
IL27	1.75	0.45	0.41-7.46
TNFAIP8L2	1.05	0.451	0.93-1.19
SDS	1.03	0.458	0.96-1.11
IKZF1	1.02	0.46	0.96-1.09
HS3ST2	1.04	0.467	0.93-1.18
C3AR1	1.02	0.471	0.97-1.07
FCER1G	1	0.48	1-1.01
PDCD1LG2	1.05	0.481	0.92-1.2
EVI2B	1.01	0.483	0.99-1.02
SIGLEC7	1.11	0.483	0.83-1.5
ADAM19	1.03	0.486	0.95-1.12
CLEC7A	0.94	0.487	0.78-1.12
MEF2C	1.03	0.487	0.96-1.1
ARHGEF6	1.03	0.492	0.95-1.12
SIGLEC8	1.09	0.493	0.85-1.4
CLEC4G	1.69	0.493	0.37-7.67
KRT6C	1	0.494	44562
NKX3.2	1.12	0.494	0.81-1.54
GPR84	1.11	0.5	0.83-1.48
PARVG	1.08	0.502	0.86-1.36
SRGN	1	0.515	1-1.01
FCRL1	1.02	0.516	0.96-1.08
S100A7	1	0.517	44562
F13A1	1.01	0.518	0.98-1.03
ABCB1	1.11	0.522	0.8-1.55
GABRA3	0.96	0.523	0.84-1.09
MYBPC2	0.61	0.527	0.13-2.83
P2RY13	1.05	0.528	0.9-1.22
CRCT1	1	0.531	44562
HAVCR2	0.97	0.534	0.86-1.08
NLRP3	1.11	0.535	0.8-1.56
KRT14	1	0.539	44562
KLK7	1	0.544	1-1.01
SLAMF8	0.98	0.553	0.94-1.04
CYTH4	1.04	0.553	0.91-1.19
NRK	1.12	0.554	0.77-1.65
KRT16	1	0.554	44562
WIPF1	1.01	0.556	0.98-1.05
GIMAP8	1.05	0.558	0.89-1.23
FGFRL1	1	0.558	0.99-1.01
FCGR1B	1.54	0.565	0.35-6.69
FCER1A	1.04	0.566	0.91-1.2
ESR1	1.64	0.566	0.3-9
S1PR2	0.94	0.568	0.77-1.16
ATP8B4	1.43	0.571	0.41-4.94
BCL2A1	1.01	0.572	0.97-1.05
LRRC4C	1.42	0.574	0.42-4.87
AOAH	1.03	0.578	0.93-1.14
GJB6	1	0.581	0.99-1.01
HCST	1.01	0.581	0.98-1.04
RGS1	1	0.581	0.99-1.02
COL14A1	1.01	0.585	0.98-1.03
FERMT3	0.99	0.589	0.97-1.02
MRC1	0.98	0.589	0.92-1.05
MS4A6A	1.02	0.59	0.95-1.08
LRRC25	1.03	0.595	0.92-1.16
P2RY2	1.02	0.599	0.94-1.12
TMEM273	1.07	0.608	0.82-1.4
KCNIP1	1.25	0.609	0.53-2.97
CD163	1.01	0.61	0.97-1.06
CASS4	1.17	0.615	0.63-2.16
SIGLEC10	0.99	0.628	0.93-1.05
PLD4	1.03	0.628	0.91-1.17
LYL1	1.02	0.632	0.93-1.12
RHOH	1.03	0.632	0.91-1.17
PVALB	1.09	0.642	0.76-1.55
KRT6B	1	0.643	44562
ICAM3	1.04	0.644	0.89-1.21
C5AR1	1.01	0.647	0.98-1.03
DNAJC5B	0.85	0.648	0.42-1.71
PTPN7	0.98	0.65	0.89-1.08
DUOX1	1.01	0.653	0.98-1.04
PCED1B	1.01	0.655	0.97-1.05
NOTUM	1	0.657	44562
P2RX2	1.27	0.661	0.44-3.7
CLEC4C	1.48	0.662	0.25-8.72
HCK	1.01	0.663	0.95-1.08
LPXN	0.99	0.663	0.96-1.02
LAPTM5	1	0.664	44562
OGN	1	0.668	0.99-1.02
POU2AF1	0.99	0.67	0.96-1.03
APOC2	1.2	0.671	0.52-2.8
GPR65	1.07	0.674	0.77-1.5
CYBB	0.99	0.677	0.97-1.02
SIGLEC9	1.07	0.677	0.77-1.51
TCL1A	1.01	0.678	0.97-1.04
FPR3	1.01	0.678	0.97-1.05
KCNK12	0.7	0.679	0.13-3.8
TLR10	1.02	0.681	0.93-1.12
CLEC5A	0.94	0.684	0.68-1.29
WDFY4	1.02	0.688	0.94-1.1
FCRL6	1.1	0.691	0.69-1.76
KCNN3	0.97	0.693	0.83-1.13
ZNF804A	0.92	0.694	0.61-1.39
EMP3	1	0.697	0.99-1.01
RNF225	1.02	0.699	0.91-1.15
P2RY10	1.02	0.701	0.94-1.1
MPZ	0.93	0.702	0.65-1.34
FCRLB	0.97	0.706	0.81-1.15
NAIP	1.55	0.707	0.16-14.94
JUP	1	0.71	44562
APOC1	1	0.712	0.99-1.01
PLCG2	0.99	0.714	0.93-1.05
RGS13	0.97	0.715	0.83-1.14
TFEC	0.93	0.716	0.65-1.35
GZMH	0.99	0.719	0.91-1.06
TLR8	0.95	0.721	0.74-1.23
PIK3CG	0.98	0.722	0.88-1.09
PTCRA	1.24	0.725	0.37-4.1
P2RX7	1.05	0.725	0.81-1.35
CD27	1	0.725	0.97-1.02
SLA	0.99	0.727	0.91-1.07
P2RY8	0.99	0.728	0.96-1.03
CXCL13	1	0.728	0.99-1.01
OPRL1	0.96	0.729	0.76-1.21
CLEC10A	0.97	0.73	0.81-1.16
DUOXA1	1.01	0.733	0.95-1.07
ZNF683	0.98	0.735	0.87-1.1
CD84	1.02	0.74	0.91-1.15
PRAM1	1.08	0.743	0.67-1.74
LGALS7	1	0.751	0.98-1.02
TBC1D10C	1.02	0.755	0.91-1.13
UTS2	1.08	0.757	0.65-1.81
CCL3	0.99	0.758	0.92-1.06
ABI3	0.99	0.758	0.94-1.04
PLA2G4D	0.87	0.76	0.36-2.09
CSF2RA	1.02	0.76	0.88-1.19
CTSW	0.99	0.761	0.92-1.06
C1QA	1	0.761	44562
CD79B	1	0.762	0.98-1.01
GNG2	1.01	0.769	0.95-1.08
USH1G	1.06	0.773	0.73-1.53
ADORA2A	0.85	0.773	0.27-2.65
CLEC4E	0.98	0.773	0.82-1.16
LCP2	1.01	0.773	0.93-1.1
DOK3	0.99	0.775	0.95-1.04
POU2F2	1	0.776	0.97-1.02
MAP4K1	0.99	0.777	0.95-1.04
VPREB3	1	0.777	0.99-1.01
FCRL2	1.03	0.777	0.84-1.26
TNFSF13B	0.99	0.782	0.93-1.06
KERA	1.18	0.783	0.37-3.71
MS4A1	1	0.784	0.99-1.02
ENTPD8	1	0.784	0.97-1.02
CHST2	0.99	0.786	0.94-1.05
PPP2R2B	1.3	0.787	0.2-8.52
LCP1	1	0.789	0.99-1.01
EVI2A	1.01	0.789	0.92-1.11
ARHGAP25	1.01	0.79	0.94-1.09
CCL4	0.99	0.79	0.96-1.03
RAET1L	0.99	0.793	0.93-1.05
C3	1	0.794	44562
VSIG4	1	0.794	0.97-1.04
LILRB2	0.98	0.794	0.84-1.14
CD33	0.97	0.796	0.74-1.26
ALOX5AP	1	0.797	0.99-1.02
IL21R	0.97	0.8	0.78-1.21
NCF1	1.02	0.801	0.87-1.2
SPI1	1	0.804	0.98-1.02
CCR1	1.01	0.806	0.92-1.11
CYSLTR2	0.87	0.808	0.28-2.71
C1QB	1	0.814	44562
MYBPH	0.94	0.815	0.58-1.53
PILRA	1.01	0.816	0.92-1.11
CCR2	1.05	0.816	0.7-1.56
PROM2	1	0.822	0.99-1.02
DTX1	1.01	0.823	0.95-1.07
KLK13	1	0.825	44562
CD19	0.99	0.826	0.94-1.05
PKP1	1	0.833	0.99-1.01
PNOC	1.03	0.833	0.78-1.36
FOXN1	1.02	0.834	0.86-1.2
ITK	1.02	0.835	0.87-1.18
FCGR1A	0.98	0.838	0.79-1.21
TNFSF4	0.96	0.845	0.65-1.42
TMPRSS11E	1	0.845	0.99-1.01
EBI3	0.99	0.845	0.94-1.05
RAB33A	1.05	0.848	0.66-1.67
HSD11B1	0.99	0.851	0.87-1.13
THBS4	1	0.854	0.99-1.01
PLEK	1	0.857	0.97-1.02
FCRLA	1	0.861	0.97-1.03
PTPRC	1	0.862	0.98-1.02
SIT1	1	0.866	0.97-1.04
FMO1	1.02	0.868	0.79-1.32
CD22	1	0.869	0.97-1.04
ATP8A2	1.06	0.871	0.55-2.02
NPSR1	1	0.873	0.95-1.06
ITGB2	1	0.874	0.98-1.02
CD79A	1	0.874	44562
HPGDS	0.99	0.875	0.91-1.09
CLEC17A	1	0.876	0.94-1.05
GPR141	1.07	0.876	0.48-2.36
LILRB4	0.99	0.877	0.9-1.09
HCLS1	1	0.881	0.96-1.05
HLA.DQA2	1	0.889	0.99-1.01
CD300C	0.98	0.891	0.77-1.26
WAS	1	0.893	0.98-1.02
ITM2A	1	0.9	0.98-1.02
CLECL1	1.02	0.9	0.76-1.36
SASH3	1	0.901	0.98-1.03
CCL4L2	1	0.903	0.95-1.06
EPYC	0.99	0.905	0.92-1.08
MPEG1	1	0.905	0.99-1.02
LY6G6C	1	0.909	0.97-1.04
GRB7	1	0.91	44562
NCF4	1	0.91	0.96-1.03
ST8SIA4	1.01	0.915	0.82-1.25
RFTN1	1	0.917	0.98-1.02
CD86	0.99	0.918	0.89-1.11
RASAL3	1	0.92	0.94-1.08
ITGAX	1	0.923	0.93-1.09
VAV1	1	0.926	0.95-1.06
IL4I1	1	0.93	0.93-1.07
IL10RA	1	0.93	0.96-1.04
CELSR2	1	0.93	0.94-1.07
TMEM156	0.99	0.932	0.82-1.21
EBF1	1	0.937	0.95-1.06
CLEC4A	1.01	0.937	0.83-1.22
RANBP3L	1.04	0.94	0.37-2.95
WT1	0.99	0.942	0.74-1.32
TIFAB	0.95	0.943	0.22-4.15
CNR1	1.01	0.952	0.81-1.25
C1QC	1	0.952	44562
ERBB2	1	0.953	44562
MYO1G	1	0.954	0.92-1.09
CYTIP	1	0.954	0.96-1.04
CORO1A	1	0.964	0.99-1.01
VSTM1	1.02	0.966	0.4-2.63
FCGR3A	1	0.976	0.98-1.02
CXCR5	1	0.976	0.74-1.36
CCL3L1	1	0.978	0.91-1.11
CD180	1	0.978	0.91-1.1
DOCK2	1	0.981	0.9-1.11
DOK2	1	0.981	0.91-1.11
KRT15	1	0.984	0.99-1.01
KLHL6	1	0.984	0.84-1.19
CEACAM4	0.99	0.985	0.37-2.67
RASSF2	1	0.987	0.97-1.03
KLRG2	1	0.989	0.91-1.1
BTK	1	0.989	0.89-1.12
TRIM61	1.01	0.99	0.16-6.59
ANKRD33B	1	0.99	0.85-1.18
CD53	1	0.991	0.99-1.01
CCR8	1	0.991	0.56-1.77
STAP1	1	0.991	0.91-1.1
RHCG	1	0.992	44562
NCKAP1L	1	0.992	0.92-1.08
CCL23	1	0.995	0.85-1.18
fustat	2.00902e+09	0.996	0-Inf
IGF1	1	0.997	0.73-1.37
LAX1	1	0.997	0.86-1.17
TDRD6	1	0.997	0.41-2.44
ARHGDIB	1	0.999	44562
